# Supplementary material for: Molecular Characterization of Associated Pathogens in Febrile Patients during Inter-Epidemic Periods of Urban Arboviral Diseases in Tapachula Southern Mexico
Source: Pathogens. 2021 Nov 8;10(11):1450. doi: 10.3390/pathogens10111450 (PMC8618676; doi:10.3390/pathogens10111450)
Supplement: Supplementary file 1 [file pathogens-10-01450-s001.zip]

Archive with 1 entries (1 files):
- pathogens-1434546-supplementary.pdf
